# Supplementary material for: Seasonal and Age-Associated Pathogen Distribution in Newborn Calves with Diarrhea Admitted to ICU
Source: Vet Sci. 2021 Jul 9;8(7):128. doi: 10.3390/vetsci8070128 (PMC8310227; doi:10.3390/vetsci8070128)
Supplement: Supplementary file 1 [file vetsci-08-00128-s001.zip]

Archive with 1 entries (1 files):
- vetsci-1168163-supplementary.pdf
